# Supplementary material for: Regional differences in an established population of invasive Indo-Pacific lionfish (Pterois volitans and P. miles) in south Florida
Source: PeerJ. 2018 Oct 10;6:e5700. doi: 10.7717/peerj.5700 (PMC6186158; doi:10.7717/peerj.5700)
Supplement: Data S1 [file peerj-06-5700-s001.zip]

Archive with 1 entries (1 files):
- RVC_2010_2016.RData
